# Supplementary material for: An Overview of Avian Vaccination Options in Zoological Collections in Europe
Source: Vet Sci. 2026 Feb 4;13(2):148. doi: 10.3390/vetsci13020148 (PMC12945050; doi:10.3390/vetsci13020148)
Supplement: Supplementary file 1 [file vetsci-13-00148-s001.zip]

Archive with 1 entries (1 files):
- vetsci-4103148-supplementary.pdf
